# Supplementary material for: Anti-Glycation Activities of Angelica keiskei Leaves
Source: Molecules. 2025 Mar 20;30(6):1394. doi: 10.3390/molecules30061394 (PMC11945142; doi:10.3390/molecules30061394)
Supplement: Supplementary file 1 [file molecules-30-01394-s001.zip]

Archive with 1 entries (1 files):
- molecules-3480380-supplementary.pdf
